# Supplementary material for: PSMA-Based Radiopharmaceuticals in Prostate Cancer Theranostics: Imaging, Clinical Advances, and Future Directions
Source: Cancers (Basel). 2026 Jan 12;18(2):234. doi: 10.3390/cancers18020234 (PMC12838653; doi:10.3390/cancers18020234)
Supplement: Supplementary file 1 [file cancers-18-00234-s001.zip]

Archive with 1 entries (1 files):
- cancers-3905023-supplementary.pdf
